# Supplementary material for: MORITS: An improved method to predict peptides from heterologous proteins that are recognized by the same T-cell receptor
Source: Sci Rep. 2024 Apr 8;14:8255. doi: 10.1038/s41598-024-58350-x (PMC11002005; doi:10.1038/s41598-024-58350-x)
Supplement: Supplementary file 1 — Supplementary Table S1. [file 41598_2024_58350_MOESM1_ESM.xlsx]

## Sheet: Tabelle1
	Table S1: IEDB reference set of 27 MHC I and 27 MHC II alleles, which were used for the MHC binding prediction in this study.
	MHC I	MHC II
	HLA-A*01:01	HLA-DRB1*01:01
	HLA-A*02:01	HLA-DRB1*03:01
	HLA-A*02:03	HLA-DRB1*04:01
	HLA-A*02:06	HLA-DRB1*04:05
	HLA-A*03:01	HLA-DRB1*07:01
	HLA-A*11:01	HLA-DRB1*08:02
	HLA-A*23:01	HLA-DRB1*09:01
	HLA-A*24:02	HLA-DRB1*11:01
	HLA-A*26:01	HLA-DRB1*12:01
	HLA-A*30:01	HLA-DRB1*13:02
	HLA-A*30:02	HLA-DRB1*15:01
	HLA-A*31:01	HLA-DRB3*01:01
	HLA-A*32:01	HLA-DRB3*02:02
	HLA-A*33:01	HLA-DRB4*01:01
	HLA-A*68:01	HLA-DRB5*01:01
	HLA-A*68:02	HLA-DQA1*05:01/DQB1*02:01
	HLA-B*07:02	HLA-DQA1*05:01/DQB1*03:01
	HLA-B*08:01	HLA-DQA1*03:01/DQB1*03:02
	HLA-B*15:01	HLA-DQA1*04:01/DQB1*04:02
	HLA-B*35:01	HLA-DQA1*01:01/DQB1*05:01
	HLA-B*40:01	HLA-DQA1*01:02/DQB1*06:02
	HLA-B*44:02	HLA-DPA1*02:01/DPB1*01:01
	HLA-B*44:03	HLA-DPA1*01:03/DPB1*02:01
	HLA-B*51:01	HLA-DPA1*01:03/DPB1*04:01
	HLA-B*53:01	HLA-DPA1*03:01/DPB1*04:02
	HLA-B*57:01	HLA-DPA1*02:01/DPB1*05:01
	HLA-B*58:01	HLA-DPA1*02:01/DPB1*14:01
